# Supplementary material for: Optimization of New Cropland Allocation to Enhance Stable Utilization Potential: A Case Study of Guangdong Province, China
Source: Foods. 2026 May 23;15(11):1845. doi: 10.3390/foods15111845 (PMC13257041; doi:10.3390/foods15111845)
Supplement: Supplementary file 1 [file foods-15-01845-s001.zip]

Archive with 1 entries (1 files):
- foods-4271183-Supplementary materials.pdf
